# Supplementary material for: A Pathogenic Presenilin-1 Val96Phe Mutation from a Malaysian Family
Source: Brain Sci. 2021 Oct 8;11(10):1328. doi: 10.3390/brainsci11101328 (PMC8534005; doi:10.3390/brainsci11101328)
Supplement: Supplementary file 1 [file brainsci-11-01328-s001.zip]

Archive with 1 entries (1 files):
- brainsci-1394263-supplementary.pdf
